# Supplementary material for: A Multi-Evidence Approach to the Systematics of the Genus Satyrium Sw. Based on Time-Calibrated Phylogeny, Morphology, and Biogeography
Source: Int J Mol Sci. 2025 Dec 31;27(1):453. doi: 10.3390/ijms27010453 (PMC12787166; doi:10.3390/ijms27010453)
Supplement: Supplementary file 1 [file ijms-27-00453-s001.zip]

Archive with 8 entries (8 files):
- Supplementary Figures.pdf
- __MACOSX/._Supplementary Figures.pdf
- Supplementary Tables.xlsx
- __MACOSX/._Supplementary Tables.xlsx
- Supplementary material_S1_BayAreaTest_nuclear.html
- __MACOSX/._Supplementary material_S1_BayAreaTest_nuclear.html
- Supplementary material_S2_BayAreaTest_plastids.html
- __MACOSX/._Supplementary material_S2_BayAreaTest_plastids.html
