# Supplementary material for: A Multi-Evidence Approach to the Systematics of the Genus Satyrium Sw. Based on Time-Calibrated Phylogeny, Morphology, and Biogeography
Source: Int J Mol Sci. 2025 Dec 31;27(1):453. doi: 10.3390/ijms27010453 (PMC12787166; doi:10.3390/ijms27010453)
Supplement: Supplementary file 1 [file ijms-27-00453-s001.zip › Supplementary Tables.xlsx]

## Sheet: Table S1_Genbank accession nrs
Table S1. Genbank accession numbers of used sequences.
Species	ITS	matK	trnS-trnG	trnL-trnF	trnL intron
Corycium carnosum	EU301471	EU301524	-	EU301577	-
Disa sp.	DQ414963	MK191940	-	DQ415247	-
Disperis capensis	DQ414856	MT533506	-	DQ415142	-
Satyrium aberrans	EF601474	EF612533	EF594454	EF601430	EF601380
Satyrium acuminatum	EF601475	EF612534	EF594455	AY705008	AY705048
Satyrium amblyosaccos	AY704976	EF621495	EF594456	AY705009	AY705049
Satyrium amoenum	AY704977	EF612535	EF594457	AY705010	AY705050
Satyrium anomalum	EF601478	EF612537	EF594459	EF601432	EF601382
	EF601477	EF612536	EF594458	EF601431	EF601381
Satyrium bicallosum	EF601479	EF612538	EF594460	AY705011	AY705051
Satyrium bicorne	AY704978	EF612539	EF594461	AY705012	AY705052
Satyrium bracteatum	AY704979	EF612540	EF594463	AY705013	AY705053
	AY704980	EF621497	EF594464	AY705014	AY705054
Satyrium breve	AY704981	EF612542	EF594466	AY705015	AY705055
Satyrium buchananii	AY704982	EF612543	EF594467	AY705016	AY705056
Satyrium candidum	EF601482	EF621498	EF594468	EF601435	EF601385
Satyrium carneum	EF601483	EF612544	EF594469	AY705017	AY705057
Satyrium carsonii	MK179324	EF612545	EF594470	EF601436	EF601386
Satyrium cheirophorum	EF601485	EF612546	EF594471	EF601437	EF601387
Satyrium chlorocorys	AY704983	EF612547	EF594473	AY705018	AY705058
Satyrium ciliatum	AY714743	EF612548	EF594474	AY714748	AY714744
Satyrium comptum	EF601487	EF612549	EF594475	EF601439	EF601389
Satyrium coriifolium	AY704984	EF612550	EF594476	AY705019	AY705059
Satyrium coriophoroides	EF601488	EF612551	EF594477	EF601440	EF601390
Satyrium crassicaule	AY704985	EF621501	EF594479	AY705020	AY705060
	EF601489	EF621500	EF594478	EF601441	EF601391
Satyrium cristatum	AY704986	EF612552	EF594480	AY705021	AY705061
	EF601491	EF612553	EF594481	EF601442	EF601392
Satyrium elongatum	EF601492	EF612554	EF594482	EF601443	EF601393
Satyrium emarcidum	EF601494	EF612556	EF594484	EF601445	EF601395
	EF601493	EF612555	EF594483	EF601444	EF601394
Satyrium erectum	AY704987	EF612558	EF594486	AY705022	AY705062
	EF601495	EF612557	EF594485	EF601446	EF601396
Satyrium fimbriatum	EF601496	EF612559	EF594487	EF601447	EF601397
Satyrium hallackii	AY704988	EF612561	EF594489	AY705023	AY705063
	EF601498	EF612560	EF594488	EF601448	EF601398
Satyrium humile	EF601499	EF612562	EF594490	AY705024	AY705064
Satyrium jacottetiae	MT050534	-	-	-	-
Satyrium kitimboense	MK179325	MK191931	-	-	-
Satyrium ligulatum	EF601500	EF621503	EF594492	EF601449	EF601399
Satyrium liltvedianum	KX673565	KX673564	KX673552	KX673561	-
Satyrium longicauda	MT586319	MW053272	MW053247	MW053222	MW053197
	MT586320	MW053273	MW053248	MW053223	MW053198
Satyrium longicolle	EF601503	EF612564	EF594495	EF601451	EF601401
Satyrium lupulinum	EF601504	EF612565	EF594496	EF601452	EF601402
Satyrium macrophyllum	EF601505	EF612566	EF594497	EF601453	EF601403
Satyrium membranaceum	MT050526	EF612567	EF594498	AY705027	AY705067
Satyrium microcorys	AY704990	EF612568	EF594499	AY705028	AY705068
Satyrium microrrhynchum	AY704991	EF612569	EF594500	AY705029	AY705069
Satyrium monadenum	EF601507	EF612570	EF594501	EF601454	EF601404
Satyrium muticum	AY704992	EF612571	EF594502	AY705030	AY705070
Satyrium neglectum	EF601509	EF612572	EF594503	EF601455.	EF601405
	EF601511	EF612574	EF594505	EF601457	EF601407
	EF601510	EF612573	EF594504	EF601456	EF601406
Satyrium nepalense	KM651301	EF612575	KM651703	KM651626	AJ409450
Satyrium odorum	EF601513	AY708033	EF594508	AY705031	AF360407
Satyrium oliganthum	EF601514	EF612577	EF594509	EF601459	EF601409
Satyrium orbiculare	AY704993	EF612578	EF594510	AY705032	AY705072
Satyrium outeniquense	EF601515	EF612579	EF594511	EF601460	EF601410
Satyrium pallens	AY704994	EF612580	EF594512	AY705033	AY705073
Satyrium parviflorum	AY704995	EF612581	EF594513	AF360408	AY705074
	EF601516	EF612582	EF594514	EF601461	EF601411
Satyrium princeae	AY704996	EF612583	EF594515	AY705035	AY705075
Satyrium princeps	EF601517	EF612584	EF594516	EF601462	EF601412
Satyrium pumilum	AY704997	EF612585	EF594517	AY705036	AY705076
Satyrium pygmaeum	EF601519	EF621506	EF594518	EF601463	EF601413
Satyrium retusum	EF601520	EF612586	EF594519	EF601464	EF601414
Satyrium rhodanthum	MT586430	-	-	-	-
Satyrium rhynchanthoides	EF601521	EF612587	EF594520	EF601465	EF601415
Satyrium rhynchanthum	EF601522	EF612588	EF594521	AY705037	EF601416
Satyrium riparium	EF601523	EF612589	EF594522	EF601467	EF601417
Satyrium rupestre	AY704998	EF612590	EF594523	AY705038	AY705078
Satyrium sacculatum	EF601526	EF612591	EF594524	EF601468	EF601418
Satyrium sceptrum	AY704999	EF621508	EF594526	AY705039	AY705079
	EF601527	EF621507	EF594525	EF601469	EF601419
	EF601528	EF621509	EF594527	EF601470	EF601420
Satyrium shirense	AY705000	EF621510	EF594528	AY705040	AY705080
Satyrium situsanguinum	JF301663	-	-	-	-
Satyrium sphaeranthum	AY705001	EF612592	EF594529	AY705041	AY705081
Satyrium sphaerocarpum	EF601529	EF621511	EF594530	EF601471	EF601421
Satyrium stenopetalum	AY705002	EF612593	EF594531	AY705042	AY705082
	EF601531	EF612594	EF594532	EF601472	EF601422
Satyrium trinerve	AY705003	EF612595	EF594533	AY705043	AY705083
Satyrium volkensii	AY705004	EF612596	EF594534	AY705044	AY705084
Satyrium yunnanense	EF601532	MF945489	EF594535	EF601473	EF601423

## Sheet: Table S2_List of characters
Table S2. List of morphological characters of Satyrium species included in the qualitative analysis.
Ch1 Stem dimorphic
		no
		yes
Ch2 Leaves adpressed to the ground
		no
		yes
Ch3 Leaves gathered in the lower part of the stem
		no
		yes
Ch4 Leaves opposite
		no
		yes
Ch5 Spur length
		longer than ovary
		as long as or shorter than ovary
Ch6 Spur saccate
		no
		yes
Ch7 Spur filiform
		no
		yes
Ch8 Lip entrance
		as wide as lip
		narrower than lip
Ch9 Lip shape
		globose
		cochleate
		flattened

## Sheet: Table S3_Coded characters
Table S3. Data matrix of the nine morphological traits used in the analysis of morphological variation in Satyrium. The data have been transformed as shown in Table S1 in this supplementary file.
For a detailed taxonomic subdivision of the genus Satyrium based on our phylogenetic analysis, see box on the right.
Species	Code	Clade	1	2	3	4	5	6	7	8	9
Satyrium aberrans	S_aberra	Brachysaccium	0	0	0	1	1	1	0	0	1
Satyrium bicallosum	S_bicall	Brachysaccium	0	0	0	0	1	1	0	0	2
Satyrium bracteatum	S_bracte	Brachysaccium	0	0	1	0	1	1	0	0	1
Satyrium pumilum	S_pumilu	Brachysaccium	0	0	1	1	1	1	0	0	2
Satyrium pygmaeum	S_pygmae	Brachysaccium	0	0	1	1	0	0	1	0	1
Satyrium retusum	S_retusu	Brachysaccium	0	0	1	1	1	1	0	0	1
Satyrium rhynchanthum	S_rhyncha	Brachysaccium	0	0	1	1	1	1	0	0	2
Satyrium anomalum	S_anomal	Chlorocorys	1	0	1	1	0	0	1	1	0
Satyrium chlorocorys	S_chloro	Chlorocorys	0	0	1	0	0	0	1	1	0
Satyrium comptum	S_comptu	Chlorocorys	0	1	1	0	1	0	1	?	?
Satyrium coriophoroides	S_coriop	Chlorocorys	1	0	0	1	1	0	1	1	2
Satyrium elongatum	S_elonga	Chlorocorys	1	0	0	1	1	0	1	1	1
Satyrium microcorys	S_microc	Chlorocorys	0	0	1	0	0	1	1	?	?
Satyrium odorum	S_odorum	Chlorocorys	0	0	1	1	0	0	1	1	0
Satyrium parviflorum	S_parvif	Chlorocorys	1	0	1	1	0	0	1	1	0
Satyrium riparium	S_ripari	Chlorocorys	1	0	1	1	0	0	1	1	0
Satyrium shirense	S_shiren	Chlorocorys	0	0	1	1	0	0	1	1	0
Satyrium sphaeranthum	S_sphaert	Chlorocorys	0	0	1	0	1	0	1	1	0
Satyrium volkensii	S_volken	Chlorocorys	1	0	1	1	0	0	1	1	0
Satyrium amoenum	S_amoenu	Macrophyllum	0	1	1	0	0	0	1	0	1
Satyrium carsonii	S_carson	Macrophyllum	0	1	1	0	1	0	0	1	1
Satyrium crassicaule	S_crassi	Macrophyllum	0	0	0	1	0	0	1	0	1
Satyrium cristatum	S_crista	Macrophyllum	0	0	1	0	1	0	1	0	1
Satyrium hallackii	S_hallac	Macrophyllum	0	0	1	1	0	0	1	0	1
Satyrium kitimboense	S_kitimb	Macrophyllum	0	1	1	0	0	0	1	0	1
Satyrium macrophyllum	S_macrop	Macrophyllum	0	0	1	0	0	0	1	0	1
Satyrium orbiculare	S_orbicu	Macrophyllum	0	1	1	0	0	0	1	0	0
Satyrium princeae	S_princea	Macrophyllum	0	1	1	1	0	0	1	0	0
Satyrium sphaerocarpum	S_sphaero	Macrophyllum	0	0	1	0	0	0	1	0	1
Satyrium acuminatum	S_acumin	Satyrium	0	1	1	0	0	0	1	0	1
Satyrium bicorne	S_bicorn	Satyrium	0	1	1	0	0	0	1	1	1
Satyrium buchananii	S_buchan	Satyrium	1	0	0	1	0	0	1	0	1
Satyrium candidum	S_candid	Satyrium	0	1	1	0	0	0	1	1	1
Satyrium carneum	S_carneu	Satyrium	0	1	1	0	0	0	1	0	1
Satyrium coriifolium	S_coriif	Satyrium	0	0	1	0	0	0	1	0	1
Satyrium erectum	S_erectu	Satyrium	0	1	1	0	1	0	1	0	1
Satyrium fimbriatum	S_fimbri	Satyrium	0	1	1	0	0	0	1	0	1
Satyrium humile	S_humile	Satyrium	0	0	1	0	0	0	1	0	1
Satyrium ligulatum	S_ligula	Satyrium	0	1	1	0	0	0	1	0	1
Satyrium longicauda	S_longicd	Satyrium	1	0	0	0	0	0	1	1	1
Satyrium longicolle	S_longicl	Satyrium	0	1	1	0	0	0	1	0	2
Satyrium lupulinum	S_lupuli	Satyrium	0	0	1	0	0	0	1	0	1
Satyrium membranaceum	S_membra	Satyrium	0	1	1	0	0	0	1	0	1
Satyrium monadenum	S_monade	Satyrium	1	0	0	1	0	0	1	0	0
Satyrium muticum	S_muticu	Satyrium	0	1	1	0	1	1	0	0	1
Satyrium neglectum	S_neglec	Satyrium	1	0	1	0	0	0	1	1	0
Satyrium outeniquense	S_outeni	Satyrium	0	0	1	1	0	0	1	1	1
Satyrium pallens	S_pallen	Satyrium	0	1	1	0	0	0	1	0	1
Satyrium princeps	S_princep	Satyrium	0	1	1	0	0	0	1	0	0
Satyrium rhodanthum	S_rhodan	Satyrium	0	0	1	0	0	0	1	0	0
Satyrium rupestre	S_rupest	Satyrium	0	1	1	0	1	0	1	1	0
Satyrium sceptrum	S_sceptr	Satyrium	1	0	1	1	0	0	1	0	0
Satyrium situsanguinum	S_situsa	Satyrium	0	0	1	0	0	0	1	0	1
Satyrium stenopetalum	S_stenop	Satyrium	0	0	1	0	0	0	1	0	1
Satyrium amblyosaccos	S_amblyo	Trinervia	0	0	0	1	1	1	0	0	1
Satyrium breve	S_breve	Trinervia	1	0	1	1	1	1	0	0	1
Satyrium microrrhynchum	S_micror	Trinervia	0	0	1	0	1	0	0	0	1
Satyrium oliganthum	S_oligan	Trinervia	0	0	1	1	1	0	1	0	1
Satyrium rhynchanthoides	S_rhynchd	Trinervia	0	0	1	0	1	0	1	0	2
Satyrium trinerve	S_triner	Trinervia	0	0	1	1	1	0	1	0	1
Satyrium nepalense	S_nepale	unspecified	0	0	1	1	0	0	1	1	0
Satyrium yunnanense	S_yunnan	unspecified	0	0	1	1	0	0	1	1	0

## Sheet: Table S4_SIMPER analysis
Table S4. SIMPER analysis showing the percentage of similarity and dissimilarity of morphological traits, with respect to the taxonomic subdivision of the genus Satyrium. For detailed description of morphological characters, see Table S1 in in this supplementary file.
Mean changes in the percentage contibution of each Satyrium clade to differences in the Bray-Curtis dissimilarity matrix are also reported.
Character	Av. dissim.	Contrib. %	Cumulat. %	Mean unspecified	Mean Brachysaccium	Mean Chlorocorys	Mean Macrophyllum	Mean Satyrium	Mean Trinervia
9	10.67	21.51	21.51	0	1.43	358000000	0.8	0.8	1.17
8	8.8	17.74	39.25	1	0	358000000	0.1	0.24	0
4	6.14	12.37	51.62	1	0.714	0.667	0.3	0.16	0.667
5	5.6	11.29	62.91	0	0.857	0.333	0.2	0.12	1
2	4.7	9.47	72.38	0	0	0.083	0.5	0.52	0
7	3.96	7.99	80.37	1	0.143	1	0.9	0.96	0.5
1	3.48	7.02	87.39	0	0	0.5	0	0.2	0.167
6	3.32	6.7	94.09	0	0.857	0.083	0	0.04	0.333
3	2.93	5.91	100	1	0.714	0.833	0.9	0.88	0.833
Av. dissim. - average dissimilarity; Contrib. % - percentage of dissimilarity explained by individual traits; Cumulat. % - cumulative percentage of Bray-Curtis similarity.
